# Supplementary material for: Prosthetic Valve Endocarditis by Acinetobacter baumannii: Case Report and Systematic Descriptive Review
Source: Pathogens. 2026 May 28;15(6):581. doi: 10.3390/pathogens15060581 (PMC13304811; doi:10.3390/pathogens15060581)
Supplement: Supplementary file 1 [file pathogens-15-00581-s001.zip]

Archive with 1 entries (1 files):
- pathogens-4215197-supplementary.pdf
